# Supplementary material for: The activity of CobB1 protein deacetylase contributes to nucleoid compaction in Streptomyces venezuelae spores by increasing HupS affinity for DNA
Source: Nucleic Acids Res. 2024 May 23;52(12):7112–28. doi: 10.1093/nar/gkae418 (PMC11229371; doi:10.1093/nar/gkae418)
Supplement: gkae418_Supplemental_Files [file gkae418_supplemental_files.zip]

Archive with 2 entries (2 files):
- Supplementary Materials and Methods_REVISED.docx
- Supplementary_figures_REVISED2.pdf
